# Supplementary material for: Analysis of Food Habits during Pandemic in a Polish Population-Based Sample of Primary School Adolescents: Diet and Activity of Youth during COVID-19 (DAY-19) Study
Source: Nutrients. 2021 Oct 22;13(11):3711. doi: 10.3390/nu13113711 (PMC8622037; doi:10.3390/nu13113711)
Supplement: Supplementary file 1 [file nutrients-13-03711-s001.zip]

Archive with 1 entries (1 files):
- nutrients-1392112-supplementary.pdf
